# Supplementary material for: A pyroptosis gene-based prognostic model for predicting survival in low-grade glioma
Source: PeerJ. 2023 Nov 13;11:e16412. doi: 10.7717/peerj.16412 (PMC10652862; doi:10.7717/peerj.16412)
Supplement: Supplemental Information 3 [file peerj-11-16412-s003.xlsx]

## Sheet: CASP4
Normal	Tumor
0.933421	0.0718614
1.42145	0.0636237
1.33843	0.363524
0.742919	0.181111
1.07416	0.210152
1.05587	0.209527
0.925159	0.166273
0.832256	0.13052
0.742919	0.0415178
0.933421	0.0444625

## Sheet: PLCG1
Normal	Tumor
1.21853	0.903257
1.21853	0.720742
1.1864	0.380149
1.1083	0.483732
1.07832	0.745639
0.990521	0.545929
0.875726	0.370295
0.800776	0.492869
0.77531	0.720742
0.747581	0.903257

## Sheet: TP63
Normal	Tumor
1.31331	0.376557
1.25935	0.406144
1.13433	0.295958
1.06701	0.300294
1.01411	0.287447
0.966295	0.299064
0.873368	0.277331
0.801961	0.243517
0.791666	0.585932
0.778594	0.69363

## Sheet: CASP9
Normal	Tumor
1.18803	5.11759
1.1258	3.05032
1.12331	1.01818
1.11823	1.46535
1.08913	3.86465
1.06883	4.21398
1.03979	5.11759
0.823672	5.01885
0.720639	3.64024
0.702581	3.05032

## Sheet: IL1A
Normal	Tumor
1.33788	2.25673
1.28752	3.06956
1.28122	2.42716
1.18846	2.4767
1.00037	1.50991
0.937109	1.42226
0.89767	1.34224
0.796001	2.42716
0.681922	2.25673
0.591837	1.16266

## Sheet: IL18
Normal	Tumor
0.712006	5.84004
0.711953	8.16455
2.19357	5.02118
2.23281	4.06058
1.57384	6.16265
0.868715	6.01888
0.172654	4.79706
0.110498	6.24768
0.711953	7.12431
0.712006	7.3593

## Sheet: TIRAP
Normal	Tumor
1.50803	27.9921
1.48067	25.9722
1.06601	12.6703
1.06909	13.9096
1.10985	17.0667
1.15537	23.9871
0.850555	22.3159
0.802896	19.5867
0.508584	28.6192
0.448948	24.9756

## Sheet: TNF
Normal	Tumor
1.54719	115.743
1.42635	89.7623
1.04793	75.7449
1.04793	80.3347
1.02976	77.8696
1.01023	69.8908
0.925418	80.7215
0.903916	92.1788
0.544634	94.0133
0.51665	83.334

## Sheet: TP53
Normal	Tumor
0.579959	88.5642
0.565334	77.6685
0.796978	30.7648
0.865254	42.302
0.998495	38.4331
1.01941	39.4141
1.06427	38.7286
1.19466	71.2636
1.49727	74.0262
1.41837	48.005
